# Supplementary material for: Radiologically Isolated Syndrome: 5-Year Risk for an Initial Clinical Event
Source: PLoS One. 2014 Mar 5;9(3):e90509. doi: 10.1371/journal.pone.0090509 (PMC3943959; doi:10.1371/journal.pone.0090509)
Supplement: Table S1 — Reasons for the initial brain MRI scan identifying CNS anomalies suggestive of demyelinating disease. (XLSX) [file pone.0090509.s001.xlsx]

## Sheet: Table_S1
	Table S1. Reasons for the initial brain MRI scan identifying CNS anomalies suggestive of demyelinating disease.
	n=451	Frequency	%		Frequency	%
	Headache	190	42.1	Hypersomnolence	1	0.221729
	Trauma	38	8.4	Hypertension	1	0.221729
	Anxiety/depression	25	5.5	Ill-defined sensory complaint	1	0.221729
	Spells	25	5.5	Infertility evaluation	1	0.221729
	Pain (i.e. musculoskeletal, radiculagia)	20	4.4	Focal itching	1	0.221729
	MS family history	15	3.3	Alterations with olfaction after diving	1	0.221729
	Research controls subjects	15	3.3	Meniere's Disease	1	0.221729
	Presyncope/syncope	15	3.3	Meralgia paresthetica	1	0.221729
	Dizziness/vertigo	14	3.1	Mesial temporal sclerosis	1	0.221729
	Tinnitus	14	3.1	Motion sickness	1	0.221729
	Tumor screen/surveillance	10	2.2	Multiple atypical neurological symptoms	1	0.221729
	Vascular events (i.e. CVA, TIA)	7	1.6	Narcolepsy	1	0.221729
	Galactorrhea/hyperprolactinemia	7	1.6	Neuroleptic induced tremor	1	0.221729
	Amenorrhea/dysmenorrhea	6	1.3	Nonspecific paresthesias	1	0.221729
	Acromegaly	2	0.443459	Orthostasis	1	0.221729
	Allergies	2	0.443459	Otosclerosis	1	0.221729
	Aneurysm screen	2	0.443459	Peripheral 7th nerve palsy	1	0.221729
	Angioma	1	0.221729	Peripheral sensorineural hearing loss	1	0.221729
	Anosmia	1	0.221729	Personality changes	1	0.221729
	Asymptomatic quandrantopsia	1	0.221729	Pituitary adenoma	1	0.221729
	Blepharopasm	1	0.221729	Positional paresthesias	1	0.221729
	Cervical rib	1	0.221729	Psychiatric disorder, unconsiousness	1	0.221729
	Mononeuropathy	1	0.221729	Arnold-Chiari malformation	1	0.221729
	Ear discomfort with air travel	1	0.221729	Tardive dyskinesia	1	0.221729
	Endocrinopathy	5	1.10865	Ulnar neuropathy	1	0.221729
	Essential tremor	1	0.221729	Vasovagal symptoms	2	0.443459
	Facial dystonia	1	0.221729	Visual abnormality (astigmatism)	1	0.221729
	Fatigue	1	0.221729	Uveitis	1	0.221729
