# Supplementary material for: Radiologically Isolated Syndrome: 5-Year Risk for an Initial Clinical Event
Source: PLoS One. 2014 Mar 5;9(3):e90509. doi: 10.1371/journal.pone.0090509 (PMC3943959; doi:10.1371/journal.pone.0090509)
Supplement: Table S2 — Number of identified cumulative first clinical events and subjects at risk by year, stratified by the presence of spinal cord lesions, for the Kaplan-Meier survival analysis in Figure 2A. (XLSX) [file pone.0090509.s002.xlsx]

## Sheet: Table_S2
Table S2. Number of identified cumulative first clinical events and subjects
at risk by year, stratified by the presence of spinal cord lesions, for the Kaplan-
Meier survival analysis in Figure 2A.
Spinal Cord Lesions (-)			Spinal Cord Lesions (+)
Year	Cumulative Events	Subjects at Risk	Year	Cumulative Events	Subjects at Risk
0	0	247	0	1	134
1	7	163	1	16	105
2	16	115	2	30	78
3	20	83	3	44	54
4	25	65	4	51	40
5	25	56	5	56	30
6	26	46	6	59	23
7	28	33	7	61	19
8	30	27	8	62	17
9	31	23	9	65	13
10	34	19	10	69	8
11	34	16	11	70	5
12	35	10	12	71	3
13	36	6	13	71	3
14	36	5	14	71	3
15	37	3	15	72	2
