# Supplementary material for: Radiologically Isolated Syndrome: 5-Year Risk for an Initial Clinical Event
Source: PLoS One. 2014 Mar 5;9(3):e90509. doi: 10.1371/journal.pone.0090509 (PMC3943959; doi:10.1371/journal.pone.0090509)
Supplement: Table S3 — Number of identified cumulative first clinical events and subjects at risk by year, stratified by age, for the Kaplan-Meier survival analysis in Figure 2B. (XLSX) [file pone.0090509.s003.xlsx]

## Sheet: Table_S3
Table S3. Number of identified cumulative first clinical events and subjects
at risk by year, stratified by age, for the Kaplan-Meier survival analysis in
Figure 2B.
Age at RIS < 37 years			Age at RIS > 37 years
Year	Cumulative Events	Subjects at Risk	Year	Cumulative Events	Subjects at Risk
0	0	224	0	0	226
1	22	154	1	6	165
2	36	117	2	18	116
3	47	84	3	27	87
4	54	67	4	34	70
5	56	57	5	38	56
6	60	44	6	40	43
7	61	36	7	43	32
8	65	30	8	44	26
9	67	26	9	47	17
10	72	19	10	48	13
11	72	16	11	49	11
12	72	15	12	50	7
13	73	12	13	50	6
14	74	7	14	50	5
15	75	5	15	50	4
