# Supplementary material for: Radiologically Isolated Syndrome: 5-Year Risk for an Initial Clinical Event
Source: PLoS One. 2014 Mar 5;9(3):e90509. doi: 10.1371/journal.pone.0090509 (PMC3943959; doi:10.1371/journal.pone.0090509)
Supplement: Table S4 — Number of identified cumulative first clinical events and subjects at risk by year, stratified by sex, for the Kaplan-Meier survival analysis in Figure 2C. (XLSX) [file pone.0090509.s004.xlsx]

## Sheet: Table_S4
Table S4. Number of identified cumulative first clinical events and subjects
at risk by year, stratified by sex, for the Kaplan-Meier survival analysis in
Figure 2C.
Women			Men
Year	Cumulative Events	Subjects at Risk	Year	Cumulative Events	Subjects at Risk
0	0	353	0	0	96
1	23	248	1	5	71
2	41	179	2	14	54
3	53	136	3	22	35
4	61	110	4	28	25
5	66	93	5	29	19
6	69	75	6	30	12
7	73	59	7	31	9
8	77	48	8	32	7
9	79	38	9	34	5
10	85	29	10	34	4
11	87	23	11	34	3
12	88	17	12	35	2
13	89	11	13	35	2
14	90	8	14	35	2
15	92	6	15	35	0
