# Supplementary material for: Radiologically Isolated Syndrome: 5-Year Risk for an Initial Clinical Event
Source: PLoS One. 2014 Mar 5;9(3):e90509. doi: 10.1371/journal.pone.0090509 (PMC3943959; doi:10.1371/journal.pone.0090509)
Supplement: Table S5 — Number of identified cumulative first clinical events and subjects at risk by year, stratified by number of risk factors, for the Kaplan-Meier survival analysis in Figure 2D. (XLSX) [file pone.0090509.s005.xlsx]

## Sheet: Table_S5
Table S5. Number of identified cumulative first clinical events and subjects at risk by year, stratified by number of risk factors, for the Kaplan-Meier
survival analysis in Figure 2D.
Risk Factors: 0			Risk Factors: 1			Risk Factors: 2			Risk Factors: 3
Year	Cumulative Events	Subjects at Risk	Year	Cumulative Events	Subjects at Risk	Year	Cumulative Events	Subjects at Risk	Year	Cumulative Events	Subjects at Risk
0	0	104	0	0	165	0	1	101	0	0	9
1	2	65	1	6	121	1	13	74	1	2	7
2	5	44	2	15	83	2	22	62	2	6	3
3	5	36	3	21	58	3	30	41	3	8	1
4	6	29	4	26	43	4	36	31	4	8	1
5	6	24	5	27	37	5	40	24	5	8	0
6	7	19	6	28	32	6	43	17	6	8	0
7	8	14	7	29	22	7	45	15	7	8	0
8	8	12	8	31	17	8	46	14	8	8	0
9	9	9	9	33	14	9	48	12	9	8	0
10	9	8	10	35	10	10	51	8	10	8	0
11	9	7	11	36	7	11	51	6	11	8	0
12	9	5	12	37	3	12	52	4	12	8	0
13	9	3	13	38	2	13	52	4	13	8	0
14	9	3	14	38	1	14	52	4	14	8	0
15	9	2	15	39	0	15	53	3	15	8	0
Risk Factors: 0			Risk Factors: 1			Risk Factors: 2			Risk Factors: 3
n=105 subjects			n=166 subjects			n=102 subjects			n=10 subjects
5-year probability of a first event:			5-year probability of a first event:			5-year probability of a first event:			5-year probability of a first event:
11% (standard error (SE) = 4%)			29% (5%)			51% (6%)			89% (11%)
